# Supplementary material for: Physical Activity Profiles among Patients Admitted with Acute Exacerbations of Chronic Obstructive Pulmonary Disease
Source: J Clin Med. 2023 Jul 26;12(15):4914. doi: 10.3390/jcm12154914 (PMC10419862; doi:10.3390/jcm12154914)
Supplement: Supplementary file 1 [file jcm-12-04914-s001.zip]

Archive with 1 entries (1 files):
- jcm-2467658-supplementary.pdf
